# Supplementary material for: Association of arachnoid fossae and endocranial lesions in a historical population from Poland: new diagnostic possibilities
Source: Sci Rep. 2025 Feb 19;15:6109. doi: 10.1038/s41598-025-89939-5 (PMC11839912; doi:10.1038/s41598-025-89939-5)
Supplement: Supplementary file 1 — Supplementary Material 1 [file 41598_2025_89939_MOESM1_ESM.odt]

Supplementary materials
For a comprehensive understanding of the data, the skewness, kurtosis, and the results of the Kolmogorov-Smirnov normality test were included. The analysis of the results shows data distribution that deviates from normal; thus, nonparametric tests were used in the next steps of the statistical analysis. 
Table S1 The descriptive statistics of the number and area [cm2] of all AF from each localization and the results of the Kolmogorov-Smirnov test
Variables 
M
Me
SD
Sk.
Kurt.
Min.
Max.
D
p
Number of AF
8.29
7.00
6.22
1.33
1.49
1.00
30.00
0.17
<0.001
Area of AF [cm2]:


BR
0.29
0.08
0.42
1.70
2.24
0.00
1.81
0.25
<0.001
BL
0.32
0.06
0.53
2.27
5.00
0.00
2.35
0.27
<0.001
FR
0.25
0.03
0.58
4.30
21.56
0.00
3.84
0.33
<0.001
FL
0.19
0.03
0.36
3.01
9.65
0.00
1.76
0.30
<0.001
PR
0.34
0.04
0.62
2.95
10.69
0.00
3.61
0.29
<0.001
PL
0.36
0.04
0.62
2.32
5.02
0.00
2.62
0.28
<0.001
Total area 
1.75
1.42
1.41
1.14
1.33
0.04
6.46
0.11
0.012

The detailed descriptive statistics of the area of single AF were showed in Table S2.
Table S2 The descriptive statistics of single AF, grouped according to their localization 
Area [cm2]
n
M
Me
SD
Min.
Max.
BR
105
0.22
0.11
0.30
0.001
1.81
BL
101
0.26
0.11
0.40
0.005
2.35
FR
146
0.14
0.04
0.40
0.001
3.84
FL
119
0.13
0.05
0.24
0.001
1.76
PR
106
0.24
0.09
0.41
0.001
2.40
PL
92
0.31
0.12
0.41
0.004
2.19
All areas
669
0.21
0.08
0.37
0.001
3.84
